# Supplementary material for: Introgression of rye chromosome arm 1RS enhances climate resilience in German winter wheat
Source: Theor Appl Genet. 2026 Jul 28;139(8):216. doi: 10.1007/s00122-026-05314-6 (PMC13415277; doi:10.1007/s00122-026-05314-6)
Supplement: Supplementary file 2 — Supplementary file2 (XLSX 182 KB) [file 122_2026_5314_MOESM2_ESM.xlsx]

## Sheet: Suppl Table S1
Introgression of Rye Chromosome Arm 1RS Enhances Climate Resilience in German Winter Wheat
Yeneneh Bekele-Reba, Lorenz Bülow, Anne Zaar, Michael Koch, Adalbert Bund, Carsten Reinbrecht, Jost Dörnte, Hubert Kempf, Josef Holzapfel, Marco Stucke, Jörg Plieske, Lorenz Hartl, Volker Mohler, Stefan Streng, Benjamin Stich, and Bernd Hackauf
Suppl Table 1 Plant materials and test locations
Letter "T " following genotype code indicates the presence of 1RS translocation
Genotype (code)	Translocation	Remark
G1		breeders line
G2T	T1BL.1RS	breeders line
G3		breeders line
G4T	T1BL.1RS	breeders line
G5		breeders line
G6		breeders line
G7		breeders line
G8T	T1BL.1RS	breeders line
G9		breeders line
G10T	T1BL.1RS	breeders line
G11		breeders line
G12		breeders line
G13T	T1BL.1RS	breeders line
G14		breeders line
G15		breeders line
G16		breeders line
G17		breeders line
G18		breeders line
G19		breeders line
G20		breeders line
G21		breeders line
G22		breeders line
G23		breeders line
G24		breeders line
G25		breeders line
G26		breeders line
G27T	T1BL.1RS	breeders line
G28		breeders line
G29		breeders line
G30		breeders line
G31		breeders line
G32		breeders line
G33		breeders line
G34T	T1BL.1RS	breeders line
G35T	T1BL.1RS	breeders line
G36T	T1BL.1RS	breeders line
G37T	T1BL.1RS	breeders line
G38		breeders line
G39		breeders line
G40		breeders line
G41		breeders line
G42		breeders line
G43T	T1BL.1RS	breeders line
G44T	T1BL.1RS	breeders line
G45		breeders line
G46		breeders line
G47		breeders line
G48		breeders line
G49		breeders line
G50		breeders line
G51		breeders line
G52		breeders line
G53		breeders line
G54T	T1BL.1RS	breeders line
G55T	T1BL.1RS	breeders line
G56		breeders line
G57		breeders line
G58		breeders line
G59		breeders line
G60		breeders line
G61		breeders line
G62		breeders line
G63		breeders line
G64		breeders line
G65		breeders line
G66		breeders line
G67		breeders line
G68		breeders line
G69T	T1BL.1RS	breeders line
G70		breeders line
G71		breeders line
G72		breeders line
G73		breeders line
G74		breeders line
G75		breeders line
G76T	T1BL.1RS	breeders line
G77T	T1BL.1RS	breeders line
G78T	T1BL.1RS	breeders line
G79T	T1BL.1RS	breeders line
G80T	T1BL.1RS	breeders line
G81T	T1BL.1RS	breeders line
G82		breeders line
G83		breeders line
G84T	T1BL.1RS	breeders line
G85		breeders line
G86		breeders line
G87		breeders line
G88T	T1BL.1RS	breeders line
G89T	T1BL.1RS	breeders line
G90T	T1BL.1RS	breeders line
G91T	T1BL.1RS	breeders line
G92		breeders line
G93T	T1BL.1RS	breeders line
G94		breeders line
G95		breeders line
G96T	T1BL.1RS	breeders line
G97T	T1BL.1RS	breeders line
G98T	T1BL.1RS	breeders line
G99		breeders line
G100		breeders line
G101T	T1AL.1RS	breeders line
G102T	T1AL.1RS	breeders line
G103T	T1AL.1RS	breeders line
G104T	T1AL.1RS	breeders line
G105T	T1AL.1RS	breeders line
G106		breeders line
G107T	T1AL.1RS	breeders line
G108T	T1AL.1RS	breeders line
G109		breeders line
G110T	T1AL.1RS	breeders line
G111		breeders line
G112		breeders line
G113		breeders line
G114		breeders line
G115		breeders line
G116		breeders line
G117T	T1AL.1RS	breeders line
G118		breeders line
G119		breeders line
G120		breeders line
G121		breeders line
G122		breeders line
G123		breeders line
G124		breeders line
G125		breeders line
G126		breeders line
G127		breeders line
G128		breeders line
G129		breeders line
G130		breeders line
G131		breeders line
G132		breeders line
G133T	T1AL.1RS	breeders line
G134		breeders line
G135		breeders line
G136T	T1BL.1RS	breeders line
G137T	T1BL.1RS	breeders line
G138T	T1BL.1RS	breeders line
G139		breeders line
G140T	T1AL.1RS	breeders line
G141T	T1AL.1RS	breeders line
G142		breeders line
G143		breeders line
G144T	T1AL.1RS	breeders line
G145T	T1BL.1RS	breeders line
G146T	T1BL.1RS	breeders line
G147		breeders line
G148T	T1AL.1RS T1BL.1RS	breeders line
G149T	T1AL.1RS	breeders line
G150		breeders line
G151		breeders line
G152		breeders line
G153		breeders line
G154		breeders line
G155		breeders line
G156T	T1AL.1RS	breeders line
G157		breeders line
G158T	T1AL.1RS	breeders line
G159		breeders line
G160		breeders line
G161T	T1AL.1RS	breeders line
G162T	T1AL.1RS	breeders line
G163		breeders line
G164T	T1AL.1RS	breeders line
G165		breeders line
G166T	T1AL.1RS	breeders line
G167T	T1AL.1RS	breeders line
G168		breeders line
G169T	T1AL.1RS	breeders line
G170T	T1AL.1RS	breeders line
G171		breeders line
G172		breeders line
G173		breeders line
G174		breeders line
G175		breeders line
G176T	T1AL.1RS	breeders line
G177		breeders line
G178T	T1BL.1RS	breeders line
G179		breeders line
G180		breeders line
G181T	T1AL.1RS	breeders line
G182		breeders line
G183		breeders line
G184		breeders line
G185		breeders line
G186		breeders line
G187		breeders line
G188		breeders line
G189T	T1BL.1RS	breeders line
G190T	T1AL.1RS	breeders line
G191		breeders line
G192T	T1AL.1RS	breeders line
G193		breeders line
G194		breeders line
G195		breeders line
G196T	T1BL.1RS	breeders line
G197		breeders line
G198T	T1AL.1RS	breeders line
G199		breeders line
G200		breeders line
G201		breeders line
G202		breeders line
G203T	T1AL.1RS	breeders line
G204		breeders line
G205T	T1BL.1RS	breeders line
G206		breeders line
G207T	T1BL.1RS	breeders line
G208T	T1BL.1RS	breeders line
G209T	T1BL.1RS	breeders line
G210T	T1BL.1RS	breeders line
G211T	T1BL.1RS	breeders line
G212		breeders line
G213		breeders line
G214T	T1AL.1RS T1BL.1RS	breeders line
G215		breeders line
G216T	T1AL.1RS	breeders line
G217	T1BL.1RS	breeders line
G218T	T1AL.1RS	breeders line
G219T	T1AL.1RS T1BL.1RS	breeders line
G220T	T1AL.1RS	breeders line
G221T	T1AL.1RS	breeders line
G222		breeders line
G223T	T1AL.1RS	breeders line
G224T	T1AL.1RS	breeders line
G225T	T1AL.1RS	breeders line
G226		breeders line
G227T	T1AL.1RS	breeders line
G228T	T1AL.1RS	breeders line
G229		breeders line
G230T	T1AL.1RS	breeders line
G231T	T1AL.1RS	breeders line
G232		breeders line
G233T	T1BL.1RS	breeders line
G234T	T1AL.1RS	breeders line
G236		breeders line
G237T	T1AL.1RS	breeders line
G238		breeders line
G240T	T1AL.1RS	breeders line
G241T	T1BL.1RS	breeders line
G243		breeders line
G245T	T1BL.1RS	breeders line
G246		breeders line
G247		breeders line
G248		breeders line
G249		breeders line
G250		breeders line
G252		breeders line
G253T	T1BL.1RS	breeders line
G254		breeders line
G255T	T1BL.1RS	breeders line
G256T	T1BL.1RS	breeders line
G257		breeders line
G258T	T1BL.1RS	breeders line
G259T	T1BL.1RS	breeders line
G260T	T1BL.1RS	breeders line
G261T	T1BL.1RS	breeders line
G262		breeders line
G263T	T1BL.1RS	breeders line
G264		breeders line
G265		breeders line
G266T	T1BL.1RS	breeders line
G267T	T1BL.1RS	breeders line
G268T	T1BL.1RS	breeders line
G269		breeders line
G270T	T1BL.1RS	breeders line
G271		breeders line
G272T	T1BL.1RS	breeders line
G273T	T1BL.1RS	breeders line
G274		breeders line
G275T	T1BL.1RS	breeders line
G276T	T1BL.1RS	breeders line
G277T	T1BL.1RS	breeders line
G278		breeders line
G279		breeders line
G280T	T1BL.1RS	breeders line
G281T	T1BL.1RS	breeders line
G282T	T1BL.1RS	breeders line
G283		Patras
G284T	T1BL.1RS	Debian
G285T	T1BL.1RS	Boss
G286T	T1BL.1RS	Joker
G287		Ponticus
G288		LG Initial
G289		Nordkap
G290T	T1BL.1RS	SU Selke
G291		Genius
G292		Apostel
G293		Senaturo
G294		Argument
G295		Jubilo
G296T	T1AL.1RS	Campesino
G297T	T1BL.1RS	Kamerad
G298		Axioma
G299T	T1BL.1RS	SU Anapolis
G300		RGT Reform
G301		Informer
G302T	T1AL.1RS	Asory
G349		breeders line
G350		breeders line
G351		breeders line
G352		breeders line
G353		breeders line
G354		breeders line
G355		breeders line
G356		breeders line
G357		breeders line
G358		breeders line
G359		breeders line
G360T	T1AL.1RS	breeders line
G361		breeders line
G362		breeders line
G363		breeders line
G364T	T1AL.1RS	breeders line
G365		breeders line
G366		breeders line
G367		breeders line
G368		breeders line
G369		breeders line
G370		breeders line
G371		breeders line
G372		breeders line
G373		breeders line
G374		breeders line
G375		breeders line
G376		breeders line
G377		breeders line
G378		breeders line
G379		breeders line
G380		breeders line
G381		breeders line
G382		breeders line
G383		breeders line
G384		breeders line
G385		breeders line
G386		breeders line
G387		breeders line
G388		breeders line
G389		breeders line
G390		breeders line
G391		breeders line
G392		breeders line
G393T	T1AL.1RS	breeders line
G394		breeders line
G395T	T1AL.1RS	breeders line
G396		breeders line
G397		breeders line
G398		breeders line
G399		breeders line
G400		breeders line
G401		breeders line
G402		breeders line
G403		breeders line
G404		breeders line
G405		breeders line
G406		breeders line
G407		breeders line
G408		breeders line
G409		breeders line
G410		breeders line
G411		breeders line
G412		breeders line
G413		breeders line
G414		breeders line
G415		breeders line
G416		breeders line
G417		breeders line
G418		breeders line
G419		breeders line
G420		breeders line
G421		breeders line
G422		breeders line
G423		breeders line
G424		Absolut
G425T	T1AL.1RS	breeders line
G426		breeders line
G427		breeders line
G428T	T1BL.1RS	breeders line
G429T	T1BL.1RS	breeders line
G430		breeders line
G431		breeders line
G432		breeders line
G433		breeders line
G434T	T1AL.1RS	breeders line
G435T	T1AL.1RS	breeders line
G436		breeders line
G437T	T1AL.1RS	breeders line
G438		breeders line
G439T	T1AL.1RS	breeders line
G440		breeders line
G441T	T1AL.1RS	breeders line
G442T	T1AL.1RS	breeders line
G443		breeders line
G444		breeders line
G445		breeders line
G446		breeders line
G447		breeders line
G448		breeders line
G449T	T1BL.1RS	breeders line
G450		breeders line
G451T	T1AL.1RS T1BL.1RS	breeders line
G452T		breeders line
G453T	T1AL.1RS	breeders line
G454		breeders line
G455T	T1AL.1RS	breeders line
G456		breeders line
G457T	T1BL.1RS	breeders line
G458		breeders line
G459		breeders line
G460		breeders line
G461		breeders line
G462		breeders line
G463T	T1BL.1RS	breeders line
G464T	T1AL.1RS	breeders line
G465		breeders line
G466		breeders line
G467T	T1AL.1RS	breeders line
G468T	T1AL.1RS	breeders line
G469T	T1AL.1RS	breeders line
G470		breeders line
G471		breeders line
G472		breeders line
G473		breeders line
G474T	T1BL.1RS	breeders line
G475T	T1AL.1RS	breeders line
G476T	T1BL.1RS	breeders line
G477T	T1BL.1RS	breeders line
G478		breeders line
G479		breeders line
G480		breeders line
G481		breeders line
G482		breeders line
G483		breeders line
G484		breeders line
G485		breeders line
G486		breeders line
G487		breeders line
G488T	T1AL.1RS T1BL.1RS	breeders line
G489T	T1AL.1RS	breeders line
G490		breeders line
G491		breeders line
G492		breeders line
G493		breeders line
G494T	T1AL.1RS	breeders line
G495T	T1AL.1RS	breeders line
G496T	T1AL.1RS	breeders line
G497		breeders line
G498T	T1BL.1RS	breeders line
G499T	T1BL.1RS	breeders line
G500T	T1AL.1RS	breeders line
G501		breeders line
G528		breeders line
G529		breeders line
G530		breeders line
G532T	T1AL.1RS	breeders line
G533T	T1BL.1RS	breeders line
G534		breeders line
G535T	T1BL.1RS	breeders line
G536T	T1BL.1RS	breeders line
G537		breeders line
G538T	T1BL.1RS	breeders line
G539T	T1BL.1RS	breeders line
G540T	T1BL.1RS	breeders line
G541T		breeders line
G542		breeders line
G543		breeders line
G544T	T1BL.1RS	breeders line
G545T	T1BL.1RS	breeders line
G546T	T1BL.1RS	breeders line
G547T	T1BL.1RS	breeders line
G548		breeders line
G549T	T1BL.1RS	breeders line
G550T	T1BL.1RS	breeders line
G551		breeders line
G552T	T1AL.1RS	breeders line
G553T	T1AL.1RS	breeders line
G554		breeders line
G555T	T1AL.1RS	breeders line
G556T	T1BL.1RS	breeders line
G557		breeders line
G558T	T1BL.1RS	breeders line
G559T	T1BL.1RS	breeders line
G560T	T1BL.1RS	breeders line
G561T	T1BL.1RS	breeders line
G562T	T1BL.1RS	breeders line
G563		breeders line
G564T	T1BL.1RS	breeders line
G565T	T1BL.1RS	breeders line
G566		breeders line
G567T	T1BL.1RS	breeders line
G568T	T1BL.1RS	breeders line
G569T	T1BL.1RS	breeders line
G570		breeders line
G571T	T1BL.1RS	breeders line
G572		breeders line
G573T	T1BL.1RS	breeders line
G574		breeders line
G575T	T1BL.1RS	breeders line
G576T	T1AL.1RS	breeders line
G577T	T1AL.1RS	breeders line
G578		breeders line
G619		Gentlemen
G620		Komponist
G621		KWS Emerick
G624		Complice
G625		Chevignon
G626		SU Jonte
G628		Papageno
G629		KWS Donovan
G630		Discus

## Sheet: Suppl Table S2
Introgression of Rye Chromosome Arm 1RS Enhances Climate Resilience in German Winter Wheat
Yeneneh Bekele-Reba, Lorenz Bülow, Anne Zaar, Michael Koch, Adalbert Bund, Carsten Reinbrecht, Jost Dörnte, Hubert Kempf, Josef Holzapfel, Marco Stucke, Jörg Plieske, Lorenz Hartl, Volker Mohler, Stefan Streng, Benjamin Stich, and Bernd Hackauf
Suppl Table S2 AMMI analysis of variance of main effects and interaction for 101 wheat genotypes for grain yield
Source	Df	SS	MS	F value	Pr(>F)
ENV	13	7886.43	606.648	188.118	< 0.001
REP(ENV)	14	45.1475	3.22482	13.0373	< 0.001
GEN	100	497.367	4.97367	20.1075	< 0.001
GEN:ENV	1300	707.418	0.544168	2.19996	< 0.001
PC1	112	125.881	1.12394	4.54	< 0.001
PC2	110	100.136	0.91032	3.68	< 0.001
Residuals	1736	429.406	0.247354
Total	4463	10226.9	2.29148
ENV = Environment, REP= replication, GEN=genotype, PC = Principal component, Df= degree of freedom, SS= Sum of square, MS= mean square

## Sheet: Suppl Table S3
Introgression of Rye Chromosome Arm 1RS Enhances Climate Resilience in German Winter Wheat
Yeneneh Bekele-Reba, Lorenz Bülow, Anne Zaar, Michael Koch, Adalbert Bund, Carsten Reinbrecht, Jost Dörnte, Hubert Kempf, Josef Holzapfel, Marco Stucke, Jörg Plieske, Lorenz Hartl, Volker Mohler, Stefan Streng, Benjamin Stich, and Bernd Hackauf
Suppl Table S3.1 Mean performance of 101 genotypes across 14 test locations (E1_14)
Genotypes	101
Environment	14
Replication	2
Characters	grain yield
Genotypes	E1	E2	E3	E4	E5	E6	E7	E8	E9	E10	E11	E12	E13	E14	MEAN
Apostel	8.41	10.03	7.74	8.85	9.68	5.47	7.42	7.14	6.77	6.97	5.34	8.1	7.6	6.18	7.55
Argument	10.68	10.68	9.79	8.56	9.79	4.95	7.24	8.27	8.42	7.51	4.83	8.08	8.2	6.52	8.10857
Asory-T1AL.1RS	9.9	9.78	8.8	8.55	9.45	5.06	7.34	7.72	8.92	7.78	5.66	8.92	8.94	5.84	8.04714
Boss-T1BL.1RS	10.38	10.25	8.68	7.88	9.66	4.57	6.89	7.47	9.03	6.88	4.89	7.89	8.98	5.7	7.79643
Campesino-T1AL.1RS	9.35	9.53	8.45	7.98	10.54	4.97	7.85	7.48	7.94	7.36	4.88	8.62	8.09	6.48	7.82286
Debian-T1BL.1RS	10.61	10.27	8.86	9.4	10.32	6.02	6.66	7.7	8.9	7.78	6.23	8.49	8.63	4.81	8.19143
G1	9.64	9.77	8.2	8.46	9.75	4.83	6.96	6.96	8.04	7.07	4.81	8.14	9.11	4.16	7.56429
G2-T1BL.1RS	9.61	9.6	9.33	9.26	10.36	5.24	7.06	6.62	8.14	7.11	5.66	7.5	8.47	4.56	7.75143
G204	9.2	10.08	8.06	8.16	9.5	4.35	6.98	7.62	8.51	7.24	4.24	7.62	7.28	6.5	7.52429
G205-T1BL.1RS	9.99	10.66	8.26	8.93	9.52	5.16	7.12	8.4	8.95	6.96	5.13	7.82	7.24	6.32	7.89
G206	8.27	9.97	8.75	9.13	9.2	5.11	7.55	8.53	8.35	7.54	5.03	6.93	7.78	6.3	7.74571
G207-T1BL.1RS	8.07	9.65	8.19	8.48	8.7	4.48	6.62	7.7	7.76	7.06	4.86	7.31	7.56	5.76	7.3
G209-T1BL.1RS	9.62	9.95	8.93	9.38	9.89	5.18	7.58	7.94	8.25	6.7	4.85	7.32	8.61	5.5	7.83571
G210-T1BL.1RS	9.85	9.85	8.48	9.02	9.8	5.13	7.72	7.77	8.54	7.47	4.91	8.3	8.98	6.14	7.99714
G211-T1BL.1RS	10.45	10.49	7.96	8.91	10.28	4.78	7.66	7.03	9.46	7.64	5.05	7.42	8.62	5.3	7.93214
G212	8.77	10.34	8.5	8.8	10.35	4.99	8.13	7.18	8.32	7.5	5.23	7.46	8.51	7.38	7.96143
G213	8.36	9.96	8.44	8.53	9.46	4.85	7.65	8.02	9.09	7.35	5.47	7.5	8.22	5.94	7.77429
G214-T1AL.1RS/T1BL.1RS	8.9	9.78	10.27	8.07	9.53	5.2	7.78	7.52	8.34	7.54	5.26	8.72	8.43	4.69	7.85929
G215	9.49	10.13	9.07	8.38	9.25	5.19	7.42	7.44	8.66	7.78	5.27	8.68	7.72	5.58	7.86143
G216-T1AL.1RS	10.15	10.69	9.73	8.49	10.18	4.85	7.27	8.3	9.12	8.01	4.66	7.9	9.66	5.74	8.19643
G217	9.57	10.95	9.04	9.08	10.59	4.76	6.15	8.21	9.3	7.74	5.47	8.75	8.57	4.2	8.02714
G218-T1AL.1RS	9.43	10.24	8.54	8.13	9.14	4.3	6.96	9.57	8.98	6.51	5.14	7.54	7.77	3.94	7.585
G219-T1AL.1RS/T1BL.1RS	8.91	10.43	8.28	9.36	9.73	5.48	7.32	8.62	7.94	7.04	5.7	8.23	8.39	5.58	7.92929
G220-T1AL.1RS	8.71	9.7	7.88	7.66	8.38	4.12	7.16	8.27	7.85	6.5	4.61	7.99	7.91	4.22	7.21143
G221-T1AL.1RS	9.63	10.07	8.85	8.43	9.63	4.52	7.5	7.76	8.04	7.14	5.24	8.28	8.07	4.12	7.66286
G222	9.13	10.32	8.56	9.53	9.69	5.68	7.92	7.53	8.18	7.4	5.91	8.63	7.56	5.12	7.94
G223-T1AL.1RS	9.36	9.91	8.54	8.59	9.16	5.66	7.44	8.45	8.82	7.85	5.53	7.54	8.36	4.62	7.845
G224-T1AL.1RS	8.8	9.21	8.68	7.81	9.68	4.88	7.32	7.74	7.38	5.72	5.06	7.37	7.44	4.68	7.26929
G225-T1AL.1RS	11.06	10.28	9.74	9.3	10.45	6.24	7.39	9.51	8.77	7.9	5.74	9.03	8.75	5.56	8.55143
G226	9.02	10.41	9.09	9.23	9.92	5.34	7.17	8.68	8.64	6.94	5.21	7.74	8.9	6.1	8.02786
G227-T1AL.1RS	7.94	10.84	8.94	9.38	9.78	5.42	6.54	8.75	8.27	6.65	4.76	8.61	8.91	5.62	7.88643
G228-T1AL.1RS	8.84	8.7	7.41	6.9	8.13	4.29	6.6	8.34	7.53	6.52	4.99	7.25	7.6	5.08	7.01286
G229	9.37	9.51	8.16	8.08	9.04	4.38	6.06	8.23	7.77	6.92	5.15	7.14	8.32	4.34	7.31929
G230-T1AL.1RS	8.96	9.73	7.71	7.83	8.59	4.98	6.5	8.26	7.9	6.08	5.06	7.46	7.28	4.98	7.23714
G252	8.93	9.2	7.69	7.42	8.61	4.28	6.44	7.12	8.01	7.18	4.42	7.07	7.32	4.54	7.01643
G253-T1BL.1RS	9.83	9.86	8.82	9.54	10.17	5.02	7.03	8.32	8.83	6.66	5.68	8.54	8.53	4.78	7.97214
G254	8.64	9.89	7.88	8.1	9.07	4.43	7.18	8.15	7.94	6.47	4.92	7.59	7.57	5.96	7.41357
G255-T1BL.1RS	8.91	8.55	8.74	7.2	8.71	4.72	5.86	8.47	8.12	6.4	5.45	7.44	7.44	4.38	7.17071
G256-T1BL.1RS	9.8	9.9	7.92	8.08	9.75	4.85	6.89	8.54	8.44	7.52	5.22	7.65	8.79	5.14	7.74929
G257	9.75	9.64	9.08	7.98	9.89	4.42	7.2	8.99	9.59	8.13	5.21	8.36	9.22	6.42	8.13429
G258-T1BL.1RS	9.77	9.32	8.25	7.9	9.26	5.32	6.81	8.07	8.95	7.11	5.73	7.47	8.84	4.9	7.69286
G259-T1BL.1RS	10.15	9.73	8.88	8.2	9.29	5.79	7.16	7.7	8.54	7.18	6.03	7.68	8.52	5.34	7.87071
G26	9.28	8.5	8.33	8.38	7.34	3.95	6.44	7.52	7.3	7.09	4.4	7.19	7.7	3.94	6.95429
G260-T1BL.1RS	8.43	8.61	8.11	7.56	9.3	4.47	5.88	7.59	7.05	6.12	4.93	6.92	7.61	3.92	6.89286
G261-T1BL.1RS	9.23	9.14	8.19	7.44	9.14	4.96	6.42	7.44	6.79	6.03	5.3	7.43	7.41	4.03	7.06786
G262	9.81	9.54	9.38	8.08	8.95	4.79	7.12	7.93	7.64	7	5.49	7.32	8.07	5.56	7.62
G263-T1BL.1RS	9.21	9.04	9.18	8.12	10.29	5.04	6.76	7.97	7.93	7.09	4.8	7.84	7.98	5.62	7.63357
G264	8.36	9.19	8.37	7.99	9.23	4.28	7.64	7.96	8.3	7.26	5.4	8.55	8.12	5.19	7.56
G265	8.89	9.66	8.35	8.2	9.41	4.58	7.41	7.5	8.39	6.89	4.58	8.03	8.82	5.62	7.595
G266-T1BL.1RS	9.26	10.34	8.55	8.16	9.64	4.72	6.4	9.25	8.82	7.34	5.54	7.83	8.57	4.24	7.76143
G267-T1BL.1RS	9.96	9.91	8.62	7.59	8.86	4.92	6.9	8.66	9.2	7.93	5.37	7.72	8.47	4.82	7.78071
G268-T1BL.1RS	9.18	9.09	7.65	8.67	9.5	4.28	6.67	8.03	8.89	7.23	5.13	7.53	7.6	4.3	7.41071
G269	9.59	10.18	8.31	8.71	9.06	4.59	7.7	8.58	9.61	7.52	5.54	8.12	7.52	4.72	7.83929
G27-T1BL.1RS	9.16	10.11	8.79	8.46	9.42	4.64	6.3	6.47	8.7	6.95	5.16	8.49	8.29	4.16	7.50714
G270-T1BL.1RS	10.37	9.61	9.55	8.29	9.81	5.31	6.26	8.73	8.34	7.07	5.67	7.68	8.39	4.15	7.80214
G271	10.7	9.96	9.47	9.75	10.75	5.8	7.82	8.13	8.95	7.06	6.18	8.24	8.68	5.36	8.34643
G272-T1BL.1RS	9.62	8.44	8.81	7.69	9.24	4.37	6.04	8.21	8.78	6.95	5.12	8.41	8.01	4.26	7.425
G273-T1BL.1RS	9.39	8.36	8.36	7.3	9.48	4.99	6.09	7.49	9.03	6	5.22	7.14	7.44	4.59	7.20571
G274	8.89	9.62	8.16	8.7	9.78	4.56	7.1	7.62	8.34	6.94	4.84	8.04	8.14	5.54	7.59071
G275-T1BL.1RS	9.66	8.82	7.68	8.04	9.62	4.42	6.08	7.5	7.51	6.58	4.74	8.38	7.63	5.22	7.27714
G276-T1BL.1RS	10.16	9.84	8.85	8.7	10.02	4.76	7.01	7.73	8.8	6.84	5.06	8.3	8.29	5.68	7.86
G277-T1BL.1RS	10.25	9.72	8.54	8.25	10	5.7	7.43	8.07	8.75	7.49	5.47	8.84	8.49	5.36	8.02571
G278	10.02	9.57	8.9	8.14	9.29	5.37	7.08	7.36	7.78	6.61	5.18	7.19	8.21	5.7	7.6
G279	9.5	9.18	8.75	8.43	9.03	5.15	7.53	7.34	8.21	6.8	5.5	7.53	7.96	5.94	7.63214
G280-T1BL.1RS	9.77	10.38	8.91	8.7	10.1	4.64	6.52	8.51	9.8	7.09	5.4	8.41	8.9	4.6	7.98071
G281-T1BL.1RS	10.15	10.02	9.2	7.74	9.64	5.1	6.73	8.07	9.57	7.65	5.64	8.21	9.01	5.38	8.00786
G282-T1BL.1RS	9.87	10.12	7.98	8.96	8.87	4.7	6.49	7.2	7.51	6.92	4.8	7.35	8.19	4.42	7.38429
G3	8.72	8.97	7.56	7.61	8.69	4.46	6.43	5.92	7.89	6.88	4.78	7.43	8.37	4.3	7.00071
G31	11.34	10.08	9.21	9.34	9.13	4.61	7.66	7.82	9.27	7.53	4.66	8.42	9.09	4.81	8.06929
G37-T1BL.1RS	8.79	9.9	8.52	8.12	9.34	5.03	6.48	7.79	7.94	7.4	5.18	7.56	8.11	4.87	7.50214
G38	9.09	9.59	7.52	8.21	8.69	5.33	6.74	7.96	7.74	6.54	5.28	7.12	7.83	4.16	7.27143
G4-T1BL.1RS	9.55	9.45	8.68	8.57	9.02	5.21	6.31	6.6	7.95	7.24	4.97	7.28	8.45	4.53	7.415
G43-T1BL.1RS	10.03	9.11	8.81	9.03	10.23	4.74	6.88	7.26	7.9	6.5	4.91	7.77	8.43	4.66	7.59
G44-T1BL.1RS	10.26	9.71	8.27	9.27	9.87	4.81	6.88	7.67	8.03	6.97	4.93	8	7.94	4.59	7.65714
G49	11.5	9.62	9.08	8.09	9.62	4.65	6.96	8.28	8.34	6.53	4.94	7.5	7.96	6.16	7.80214
G5	10.35	10.29	9.15	8.38	9.49	4.66	7.06	7.52	9.13	7.81	5.18	8.37	9.16	4.69	7.94571
G53	8.51	9.17	7.69	7.86	8.8	4.99	6.44	7.34	7.05	7.17	4.8	8	7.76	5.12	7.19286
G54-T1BL.1RS	9.2	10.06	8.23	8.73	9.61	5.26	7.62	7.17	6.97	6.47	5.23	7.98	8.12	4.9	7.53929
G74	9.86	9.76	8.52	8.31	9.16	5.03	6.82	7.66	8.3	6.2	4.38	7.66	7.05	5.4	7.43643
G75	10.15	8.86	8.41	8.12	9.32	5.12	6.66	7.65	7.46	6.55	4.88	7.68	6.95	4.52	7.30929
G76-T1BL.1RS	9.37	9.04	9.2	7.98	9.59	4.9	5.88	7.03	7.14	6.18	5.02	7.08	7.55	4.46	7.17286
G77-T1BL.1RS	9.5	9.61	8.54	8.2	8.8	5.15	6.14	7.02	7.84	6.32	4.6	7.08	7.08	3.71	7.11357
G78-T1BL.1RS	9.85	10.45	9.43	8.64	9.8	5.24	6.92	7.06	7.88	7.18	5.11	7.19	6.85	4.72	7.59429
G79-T1BL.1RS	9.59	9.76	8.43	8.66	9.44	5.31	7.07	7.62	7.24	6.86	5.4	7	6.41	4.2	7.35643
G8-T1BL.1RS	8.58	8.14	7.5	7.24	8.29	3.9	4.77	6.69	7.62	6.08	4.86	7.21	7.07	3.12	6.505
G80-T1BL.1RS	7.96	9.02	7.46	7.88	9.38	4.88	6.4	7.79	6.99	6.05	4.84	7.05	7.21	4.46	6.955
G81-T1BL.1RS	9.87	9.66	8.8	8.68	10.04	5.28	6.12	7.31	7.59	6.72	5.66	7.04	6.94	4.33	7.43143
G88-T1BL.1RS	11.13	9.53	8.39	8.37	9.84	4.69	6.6	7.71	8.42	6.56	4.78	7.33	7.48	4.98	7.55786
G9	9	9.25	8.16	8.18	9.37	4.6	6.15	6.22	7.12	6.25	4	7.85	7.56	4.6	7.02214
G90-T1BL.1RS	9.66	8.54	8.48	8.7	9.96	5.27	7.38	7.67	8.48	7.6	5.48	8.2	7.86	5.36	7.76
G92	8.72	8.09	8.11	6.4	7.66	5.16	6.3	6.7	8.05	7.08	5.56	7.54	7.1	5.14	6.97214
Informer	9.99	10.52	9.61	8.95	10.13	4.52	7.6	7.05	9.49	7.36	4.89	8.18	8.57	6.27	8.08071
Joker-T1BL.1RS	9.08	9.37	8.16	8.43	9.37	5.11	6.33	8.79	8.65	7.28	5.16	7.78	8.78	4.71	7.64286
Jubilo	9.62	10.68	9	8.67	9.43	5.04	8.02	8.84	8.41	7.5	5.45	8.23	8.12	6.47	8.10571
Kamerad-T1BL.1RS	9.5	9.05	8.18	7.98	9.11	4.69	6.73	7.82	8.3	6.6	4.92	7.6	7.52	5.58	7.39857
LG Initial	10.62	10.55	8.88	8.8	9.86	4.68	7.94	9.14	9	6.78	4.61	8.7	8.38	5.53	8.105
Nordkap	9.98	10.27	8.3	8.05	9	5.12	7.31	8.7	8.23	7.08	5.44	8.33	8.29	6.12	7.87286
Ponticus	10.81	9.17	9.65	8.96	9.72	5.63	7.44	8.63	8.91	6.81	5.25	7.31	7.14	6.02	7.96071
RGT Reform	9.53	9.95	8.74	8.97	10.18	4.75	7.16	7.12	8.54	7.35	5.33	8.04	8.12	5.55	7.80929
SU Anapolis-T1BL.1RS	9.7	9.59	7.58	8.41	9.68	5.04	6.49	7.99	9.52	7.19	5.85	7.39	8.04	4.54	7.64357
SU Selke-T1BL.1RS	10.14	8.86	9.27	8.55	9.12	4.88	6.62	7.59	8.59	7.6	5.13	8.1	8.33	5.01	7.69929
MEAN	9.52941	9.68782	8.57109	8.3895	9.46911	4.92168	6.92703	7.82257	8.3096	7.02455	5.15257	7.8195	8.07733	5.09832	7.62858
Suppl Table S3.2 Identifying mega environments based on grain yield (GYD, Mg ha-1)
Mega_factor	Trial	Genotype	AMMI_estimates		location	year
megaEnv_1	E14	G212	7.17		Asendorf	2022
megaEnv_1	E7	G212	8.19		Asendorf	2021
megaEnv_2	E10	G225T	7.94		Aspachhof	2022
megaEnv_2	E11	G225T	6.17		Weddegast	2022
megaEnv_2	E12	G225T	8.75		Leutewitz	2022
megaEnv_2	E13	G225T	9.07		Feldkirchen	2022
megaEnv_2	E2	G225T	10.52		Aspachhof	2021
megaEnv_2	E3	G225T	9.63		Ranzin	2021
megaEnv_3	E8	G257	9.33		Groß Lüsewitz	2022
megaEnv_3	E9	G257	9.42		Ranzin	2022
megaEnv_4	E4	G271	9.47		Feldkirchen	2021
megaEnv_4	E5	G271	10.54		Leutewitz	2021
megaEnv_4	E6	G271	5.89		Weddegast	2021
megaEnv_5	E1	G284T	10.82		Groß Lüsewitz	2021

## Sheet: Suppl Table S4
Introgression of Rye Chromosome Arm 1RS Enhances Climate Resilience in German Winter Wheat
Yeneneh Bekele-Reba, Lorenz Bülow, Anne Zaar, Michael Koch, Adalbert Bund, Carsten Reinbrecht, Jost Dörnte, Hubert Kempf, Josef Holzapfel, Marco Stucke, Jörg Plieske, Lorenz Hartl, Volker Mohler, Stefan Streng, Benjamin Stich, and Bernd Hackauf
Suppl Table S4 Mean grain yield, parametric and non-parametric stability statistics of 101 winter wheat genotypes from 14 environments
GYD(grain yield)	Response variable
Parametric
ASV	AMMI-stability value
EV	Sums of the Averages of the Squared Eigenvector Values
SIPC	Sums of the Absolute Value of the IPC Scores
ZA	Absolute Value of the Relative Contribution of IPCs to the Interaction
CV/CVi	coefficient of variation
Shukla (sigma square)	Shukla's variance
Ecoval(wi2)	Wricke's ecovalence
bij	Regression coeffcient
Sij	Deviations from the joint-regression analysis
ZA	Absolute Value of the Relative Contribution of IPCs to the Interaction
WAASB	Weighted average of absolute scores
HMRPGV	Harmonic mean of the relative performance of the genotypic values
Non-parametric
S1	mean of the absolute rank differences of a genotype over the n environments
S2	variance among the ranks over the k environments
S3	sum of the absolute deviations
S6	relative sum of squares of rank for each genotype
N1,2,3,4	Thennarasu"s statistics
KR	kang's rank sum
Code	GYD (Mg ha-1)	CV	Shukla	Ecoval	bij	Sij	ASV	EV	SIPC	ZA	WAASB	HMRPGV	S1	S2	S3	S6	N1	N2	N3	N4	KR	ASR
Apostel	7.55	18.6139	0.556626	7.12557	0.771472	0.763044	1.02687	0.0152581	2.21251	0.113406	0.220488	0.993964	37.967	1066.12	269.117	7.80583	31.5	0.451472	0.714695	0.737224	163	80.4911
Argument	8.10857	22.5794	0.268609	3.45549	1.08717	0.456554	0.225424	0.010751	1.88494	0.0774888	0.153182	1.05827	25.4835	500.225	90.4081	3.29494	25.1429	0.544266	0.435784	0.354289	69	37.3073
Asory-T1AL.1RS	8.04714	19.41	0.129114	1.67796	0.939602	0.221905	0.136551	0.00539634	1.25999	0.0514171	0.149305	1.05479	20.3187	291.962	51.6395	2.69388	21.6429	0.364865	0.340121	0.276445	20	21.7137
Boss-T1BL.1RS	7.79643	23.8391	0.232314	2.993	1.11341	0.364801	0.121595	0.0078224	1.36354	0.0576651	0.106599	1.01776	32.4286	748.995	174.096	5.77778	27.2143	0.436025	0.552866	0.579821	92	55.6649
Campesino-T1AL.1RS	7.82286	20.2748	0.366497	4.70283	0.909778	0.632105	0.676932	0.0131328	2.18434	0.0925289	0.16889	1.0253	34.5055	901.516	209.816	6.50639	28.4286	0.618012	0.620383	0.617745	122	66.7838
Debian-T1BL.1RS	8.19143	21.4527	0.241565	3.11088	1.04198	0.435809	0.586527	0.00759816	1.69009	0.0778666	0.153987	1.07029	24.5165	498.225	81.9124	3.06956	25.0714	0.331662	0.376182	0.310055	60	36.1841
G1	7.56429	24.795	0.246824	3.1779	1.12276	0.380437	0.33056	0.0102391	1.86014	0.079518	0.150202	0.986568	29.0989	629.495	175.718	5.81595	20.7857	0.429986	0.568754	0.624823	120	50.7838
G2-T1BL.1RS	7.75143	23.2465	0.337639	4.33511	1.0543	0.604909	0.645843	0.0112155	1.78538	0.080683	0.147762	1.01326	33.0549	791.495	172.724	5.45803	26.6429	0.43609	0.524129	0.554879	125	59.4576
G204	7.52429	22.5039	0.339212	4.35515	0.981746	0.620538	0.665005	0.0100284	2.00343	0.0933897	0.179117	0.984639	32.1319	751.67	228.007	7	25.5	0.522648	0.700763	0.749744	149	61.4009
G205-T1BL.1RS	7.89	21.3135	0.282136	3.62786	0.984924	0.517157	0.374271	0.0107285	1.82148	0.0767351	0.150812	1.03315	28.6923	612.863	125.751	4.49831	26.3571	0.367196	0.471301	0.452866	91	46.0323
G206	7.74571	19.0827	0.441331	5.65641	0.832876	0.671738	0.787261	0.0154191	2.00516	0.0918202	0.195964	1.0169	35.7143	951.187	215.318	6.18408	27.7857	0.394241	0.566128	0.621891	140	70.4285
G207-T1BL.1RS	7.3	19.9226	0.234676	3.02309	0.85817	0.333692	0.628106	0.00625452	1.29261	0.0646482	0.13745	0.960363	24	449.912	181.159	7.26549	20.2143	0.908571	0.779292	0.743363	135	42.3722
G209-T1BL.1RS	7.83571	22.1844	0.167354	2.16524	1.04321	0.300209	0.322771	0.00557234	1.23028	0.0507928	0.104082	1.02474	28.1868	587.874	124.846	4.48541	22.3571	0.31952	0.446749	0.460461	55	42.6287
G210-T1BL.1RS	7.99714	20.3276	0.143301	1.85874	0.975572	0.262622	0.358584	0.00521761	1.09864	0.0490018	0.10518	1.04684	22.0879	359.758	66.5407	2.95122	20.2143	0.358621	0.343257	0.314259	28	26.34
G211-T1BL.1RS	7.93214	24.367	0.381635	4.89573	1.13911	0.604947	0.169522	0.0179081	2.15441	0.0819163	0.163692	1.03446	35.8681	1015.05	203.458	6.0793	31.3571	0.336861	0.556843	0.553033	112	72.0137
G212	7.96143	19.4497	0.62681	8.0199	0.838814	1.01889	1.12808	0.0178569	2.17876	0.105812	0.192866	1.04351	34.4176	851.363	173.32	5.32438	29.8571	0.445378	0.520912	0.538978	120	62.5204
G213	7.77429	19.033	0.263841	3.39473	0.866871	0.398459	0.610305	0.00996695	1.76082	0.0782132	0.152749	1.02061	27.2418	561.17	122.315	4.25389	21.4286	0.326037	0.434676	0.456748	102	43.3608
G214-T1AL.1RS/T1BL.1RS	7.85929	21.9853	0.38419	4.92829	0.995898	0.703959	0.0738791	0.0242658	2.49758	0.0801096	0.14008	1.02741	31.978	722.308	151.452	5.06452	26	0.486905	0.499995	0.515775	121	54.6073
G215	7.86143	20.0258	0.154685	2.00381	0.942214	0.269961	0.205587	0.00930916	1.51542	0.0532238	0.100209	1.03046	26.5275	521.055	106.076	4.20582	24.5714	0.29382	0.439744	0.415419	44	37.6948
G216-T1AL.1RS	8.19643	23.9587	0.301763	3.87795	1.17693	0.401205	0.170766	0.0146437	2.10301	0.0778872	0.125294	1.06699	28.2308	666.489	114.327	3.61357	28.1429	0.344435	0.42951	0.372508	77	47.6112
G217	8.02714	26.2144	0.437915	5.61289	1.26029	0.471172	0.559933	0.015367	2.22028	0.0945954	0.193575	1.04254	34.2418	959.824	176.097	4.83871	28.7143	0.387884	0.475097	0.483251	105	67.4092
G218-T1AL.1RS	7.585	26.2673	0.478851	6.13452	1.16544	0.742767	0.69136	0.0163106	2.21884	0.103983	0.196193	0.986725	32.5934	804.571	234.667	6.66667	25.2857	0.515679	0.692708	0.731262	158	65.1363
G219-T1AL.1RS/T1BL.1RS	7.92929	19.493	0.217171	2.80004	0.913548	0.363528	0.397704	0.00747122	1.5286	0.0711783	0.142926	1.04	28.7912	632.681	121.464	4.09283	23.1429	0.313492	0.421846	0.425187	72	45.5154
G220-T1AL.1RS	7.21143	23.974	0.227979	2.93777	1.02567	0.416464	0.404508	0.0107024	1.7133	0.066548	0.112351	0.943202	27.1648	593.055	276.759	10.4615	25.9286	1.59606	1.0926	0.975148	138	55.3433
G221-T1AL.1RS	7.66286	24.2336	0.154502	2.00148	1.12678	0.207476	0.2338	0.00694828	1.34264	0.051096	0.0999085	0.999446	24.3626	465.764	111.98	4.12153	18.0714	0.269841	0.435549	0.450564	63	35.9457
G222	7.94	19.5658	0.299893	3.85414	0.902759	0.50444	0.454723	0.0140618	2.21593	0.0930781	0.162008	1.04116	32.8462	787.764	150.76	5.04942	29.7143	0.402414	0.480711	0.48354	93	56.4804
G223-T1AL.1RS	7.845	19.9051	0.172599	2.23208	0.931257	0.295804	0.249476	0.00745298	1.62202	0.0638191	0.12147	1.028	27.1209	525.385	106.719	4.09375	24.6429	0.345515	0.449926	0.423764	57	38.6405
G224-T1AL.1RS	7.26929	22.3039	0.22235	2.86604	0.958182	0.400899	0.262089	0.00593942	1.25172	0.055046	0.114168	0.954374	25.7253	471.918	180.061	7.60168	26.9286	0.698157	0.892799	0.75504	133	43.8487
G225-T1AL.1RS	8.55143	20.5285	0.168657	2.18185	1.05438	0.29726	0.328698	0.00591275	1.42836	0.0608303	0.120799	1.11629	12.3626	125.566	17.9803	1.47443	24.5	0.461708	0.302121	0.136174	23	11.6537
G226	8.02786	20.514	0.193892	2.5034	0.979343	0.355547	0.385697	0.00898976	1.79496	0.0713029	0.13311	1.05084	23.5604	453.604	81.5771	3.47826	22.6429	0.292599	0.368015	0.325935	45	32.942
G227-T1AL.1RS	7.88643	22.9141	0.568849	7.28133	1.01474	1.03913	0.473217	0.0206393	2.48069	0.109345	0.21581	1.03032	38.8901	1182.4	237.787	6.41105	30.7143	0.393091	0.555215	0.601615	125	82.9951
G228-T1AL.1RS	7.01286	20.0448	0.289246	3.71846	0.821526	0.375744	0.562266	0.0109453	1.94232	0.0857561	0.148455	0.924179	23.7473	487.17	279.7	10.1388	25.3571	2.11345	1.32494	1.04877	163	51.1262
G229	7.31929	23.7501	0.136777	1.77561	1.04893	0.241975	0.349463	0.00609469	1.28717	0.0549036	0.108662	0.957944	22.8242	399.302	167.836	7.14088	19.7857	0.930029	0.756241	0.737964	89	36.9015
G230-T1AL.1RS	7.23714	20.9683	0.172659	2.23285	0.905443	0.27534	0.277121	0.00482638	1.25981	0.0580025	0.118213	0.951724	24.1429	431.478	183.051	7.62238	24.7857	0.818182	0.933406	0.787879	111	40.5922
G252	7.01643	22.8447	0.0794857	1.04557	0.973503	0.145941	0.160951	0.0030644	0.831148	0.032697	0.0652889	0.920932	16.8132	253.033	177.123	9	16	2.12245	1.10873	0.905325	96	29.9604
G253-T1BL.1RS	7.97214	22.888	0.163747	2.11928	1.10241	0.251563	0.285339	0.0059644	1.54322	0.0624284	0.121768	1.04073	23.8462	420.989	77.8659	3.21545	22.0714	0.31409	0.371458	0.339275	36	30.7299
G254	7.41357	20.5324	0.222596	2.86916	0.898839	0.359933	0.671239	0.0056054	1.25689	0.0676021	0.137057	0.973835	27.8022	595.846	209.351	7.56757	22.2857	0.691244	0.738946	0.751411	124	50.8515
G255-T1BL.1RS	7.17071	21.7293	0.306797	3.9421	0.90421	0.518374	0.516528	0.0116077	2.19755	0.098368	0.185296	0.942003	29.5165	692.989	303.183	9.72115	27.6429	1.10631	1.08281	0.993343	165	63.1293
G256-T1BL.1RS	7.74929	21.9375	0.141788	1.83947	1.02291	0.260218	0.300065	0.00680012	1.21404	0.0453241	0.0910701	1.01429	24.3077	439.341	99.4527	3.88557	19.6429	0.285714	0.432265	0.423268	56	33.5822
G257	8.13429	21.3255	0.387692	4.97291	0.999718	0.710416	0.642896	0.0125606	1.8732	0.085619	0.167334	1.06207	33.2967	867.802	157.94	4.636	31.4286	0.407407	0.494081	0.466154	96	61.2356
G258-T1BL.1RS	7.69286	20.1581	0.173953	2.24933	0.924599	0.293584	0.392017	0.00839202	1.45648	0.0589521	0.119434	1.00932	30.3187	659.412	155.256	5.59638	25.7857	0.42585	0.522884	0.549109	75	48.9856
G259-T1BL.1RS	7.87071	18.5906	0.128783	1.67375	0.882837	0.172108	0.147504	0.00632168	1.30447	0.0492996	0.0913698	1.03357	23.2967	397.516	80.9262	3.40492	21.2143	0.301714	0.398582	0.364825	36	29.3752
G26	6.95429	24.5338	0.346049	4.44227	0.988807	0.633999	0.266528	0.014549	1.44776	0.0523882	0.12058	0.909885	21.5385	345.341	208.119	10.4768	27.2143	2.52521	1.41883	0.998472	184	41.7694
G260-T1BL.1RS	6.89286	23.5456	0.150175	1.94634	0.972645	0.274397	0.163351	0.00697809	1.43838	0.057063	0.108305	0.904847	15.044	178.555	151.149	10.4	24.4286	2.95536	1.7744	0.979606	113	26.3927
G261-T1BL.1RS	7.06786	22.6845	0.201979	2.60646	0.950922	0.360595	0.266767	0.00700078	1.55465	0.0654571	0.127404	0.928331	20.8352	353.055	192.383	7.88024	22.5714	1.6381	1.15755	0.87333	134	38.2074
G262	7.62	20.387	0.17093	2.21082	0.926792	0.289673	0.112038	0.00856851	1.60248	0.0576557	0.100566	1.00015	28.5934	581.495	155.635	5.70588	22.9286	0.423963	0.563857	0.588688	79	45.09
G263-T1BL.1RS	7.63357	21.3037	0.174553	2.25698	0.970122	0.318069	0.193042	0.00892269	1.4815	0.0540206	0.0986309	1.00096	28.6374	590.132	152.997	5.54416	22.7143	0.405248	0.534376	0.571115	81	45.5198
G264	7.56	20.1159	0.264747	3.40627	0.890154	0.427719	0.46365	0.0109849	1.82668	0.0767788	0.147795	0.991929	33.011	775.143	213.106	6.64048	25.5714	0.497791	0.645367	0.698118	125	60.4468
G265	7.595	21.6394	0.166677	2.15661	0.982339	0.306565	0.403941	0.00506752	1.33733	0.0640019	0.128568	0.994743	27.9121	565.143	160.713	5.75	21.1429	0.445578	0.554509	0.610577	77	44.3728
G266-T1BL.1RS	7.76143	24.1877	0.325371	4.17878	1.10936	0.538602	0.648462	0.00994508	1.96613	0.0952523	0.180172	1.01219	31.1868	692.418	156.352	5.2804	28.2857	0.409938	0.544935	0.541706	122	53.5636
G267-T1BL.1RS	7.78071	21.9776	0.274208	3.52683	1.00472	0.503725	0.643701	0.00899687	1.76372	0.0802202	0.163197	1.01807	30.7582	709.632	154.674	4.84551	24.9286	0.367347	0.495642	0.515707	104	53.0591
G268-T1BL.1RS	7.41071	23.623	0.200875	2.59239	1.04513	0.360399	0.310177	0.00886354	1.67459	0.0648015	0.127974	0.96866	28.2308	565.5	186.114	6.98734	25.5	0.561644	0.731091	0.714703	115	48.0158
G269	7.83929	22.5361	0.301485	3.87442	1.0371	0.54677	0.398293	0.0171824	1.9399	0.0730238	0.134044	1.02402	33.6154	830.709	175.19	5.80301	27.4286	0.351724	0.510076	0.545325	105	60.5518
G27-T1BL.1RS	7.50714	25.1923	0.311244	3.99877	1.12196	0.49865	0.384663	0.0105191	1.83419	0.0825881	0.164104	0.979457	30.7912	672.989	193.192	6.53628	25.8571	0.483631	0.674223	0.679932	144	55.4891
G270-T1BL.1RS	7.80214	24.0328	0.31775	4.08167	1.10918	0.52492	0.74314	0.0102994	1.7101	0.0799708	0.147864	1.01774	33.8132	848.995	181.145	5.62954	28.5	0.415254	0.519058	0.554964	115	62.4174
G271	8.34643	20.9413	0.175461	2.26854	1.04802	0.312822	0.455963	0.00444087	1.02883	0.0501706	0.112916	1.09069	19.4505	289.846	44.8571	2.35714	25.0714	0.340289	0.330564	0.231554	31	22.0487
G272-T1BL.1RS	7.425	24.122	0.319901	4.10908	1.05018	0.574722	0.682605	0.0125977	2.04544	0.0886974	0.170139	0.970043	32.6813	763.824	247.359	8.06406	27.5714	0.682724	0.807633	0.814125	151	63.3475
G273-T1BL.1RS	7.20571	22.6008	0.313401	4.02626	0.94566	0.560769	0.402236	0.0148133	1.93412	0.077266	0.137867	0.94606	29.6593	658.687	275.589	9.37011	29.2857	0.961259	1.05323	0.954553	164	60.0759
G274	7.59071	21.567	0.100284	1.3106	0.990713	0.186807	0.345541	0.00384588	1.17496	0.0508496	0.0931663	0.994638	23.4066	396.835	112.85	5.25	19.7857	0.374224	0.48108	0.512019	64	32.5157
G275-T1BL.1RS	7.27714	23.0219	0.200649	2.58951	0.996097	0.369855	0.0853245	0.0124485	1.50999	0.0480023	0.0825172	0.954017	27.1209	595.912	252.223	8.88372	22.0714	1.0119	0.905942	0.883005	121	52.9941
G276-T1BL.1RS	7.86	22.5407	0.0828056	1.08788	1.08127	0.123174	0.0948559	0.00382907	1.14466	0.0433874	0.0843437	1.02723	20.7473	307.187	63.8219	3.35616	19.1429	0.276855	0.343931	0.331577	34	23.8261
G277-T1BL.1RS	8.02571	19.8892	0.101496	1.32604	0.965365	0.183579	0.101896	0.00523734	0.974675	0.0338351	0.0662284	1.05125	20.022	289.67	51.6863	2.61176	17.7857	0.285714	0.305997	0.274811	20	21.3671
G278	7.6	20.2842	0.163254	2.113	0.921222	0.271567	0.295335	0.00795678	1.51212	0.0609917	0.114407	0.998198	29.5495	629.258	167.679	6.21083	25.2143	0.475667	0.560693	0.605699	73	47.9648
G279	7.63214	18.0003	0.163856	2.12067	0.828038	0.158627	0.369847	0.0047555	1.24438	0.0567423	0.113189	1.00416	27.7253	554.995	144.505	5.54506	22.5714	0.436597	0.526319	0.555299	73	42.6962
G280-T1BL.1RS	7.98071	24.9702	0.28689	3.68844	1.20157	0.328618	0.593192	0.0101916	2.06597	0.0933884	0.172586	1.03842	27.8132	597.632	113.183	3.99792	25.5	0.392857	0.430727	0.405187	84	44.3902
G281-T1BL.1RS	8.00786	21.6329	0.215524	2.77905	1.03028	0.392533	0.472419	0.00680546	1.59478	0.0741515	0.146095	1.04723	25.7912	546.379	100.142	3.36959	21.3571	0.377976	0.370322	0.363622	61	39.4271
G282-T1BL.1RS	7.38429	24.6564	0.201209	2.59665	1.09268	0.329026	0.291549	0.0112005	1.86502	0.0686015	0.121885	0.964386	27.3956	618.709	221.228	7.87819	23.9286	0.819242	0.793034	0.753514	118	52.5852
G3	7.00071	22.8996	0.246894	3.17879	0.942441	0.437943	0.101575	0.0107715	1.75626	0.0708966	0.131623	0.919147	16.4615	255.912	172.504	8.04444	22.2857	2.47291	1.34213	0.853561	155	33.2786
G31	8.06929	25.7489	0.4419	5.66367	1.23845	0.531597	0.486675	0.0175234	2.29053	0.0973451	0.193199	1.04836	34.6703	971.72	182.511	5.40557	30.6429	0.339701	0.498597	0.500913	105	68.4523
G37-T1BL.1RS	7.50214	21.0234	0.0815074	1.07134	0.957591	0.14427	0.092638	0.00330525	0.994915	0.0387046	0.0757484	0.984576	18.6154	253.209	72.9177	3.8481	16.7143	0.306991	0.454398	0.412366	72	23.1973
G38	7.27143	21.2025	0.184825	2.38787	0.917272	0.307721	0.107933	0.00949994	1.56137	0.0585079	0.124333	0.955303	28.6593	623.033	241.26	8.1617	24.5714	0.8	0.825082	0.853682	114	53.499
G4-T1BL.1RS	7.415	22.6485	0.200299	2.58504	0.99875	0.369284	0.3831	0.00925385	1.85536	0.0753343	0.131784	0.971716	28.2418	568.835	181.628	7.05965	24.2857	0.613682	0.678374	0.693657	110	47.6132
G43-T1BL.1RS	7.59	24.6	0.215782	2.78234	1.12254	0.324184	0.487946	0.00705694	1.4909	0.0648632	0.112034	0.990831	31.0659	700.533	189.446	6.59733	25.9286	0.553571	0.629224	0.646245	107	54.7299
G44-T1BL.1RS	7.65714	24.3589	0.15658	2.02796	1.13221	0.204401	0.379231	0.00644587	1.25894	0.0543979	0.110756	0.999578	22.6264	433.148	110.256	4.57063	18.4286	0.333333	0.489231	0.443034	66	34.3492
G49	7.80214	24.0534	0.441252	5.65541	1.08729	0.770724	0.139736	0.0174	1.99045	0.0834005	0.148791	1.01906	29.3407	648.835	160.011	5.47967	25.8571	0.485086	0.580895	0.556598	131	51.8776
G5	7.94571	24.2804	0.23867	3.07399	1.16314	0.30925	0.44389	0.0083828	1.47692	0.0699529	0.137123	1.03514	29.3956	638.489	124.283	4.80642	31	0.350462	0.481778	0.440148	76	46.8742
G53	7.19286	19.4243	0.19318	2.49434	0.834881	0.223265	0.361299	0.00674937	1.48174	0.0631485	0.136559	0.947233	23.4286	431.033	197.106	8.71357	23.1429	1.11628	0.988035	0.824121	120	41.6259
G54-T1BL.1RS	7.53929	21.742	0.278617	3.58302	0.958764	0.503561	0.558357	0.0101874	1.87786	0.0837942	0.159782	0.988996	31.6593	713.764	189.09	6.21252	25.2857	0.45283	0.606943	0.645169	131	56.4731
G74	7.43643	23.1008	0.170113	2.20041	1.02925	0.310167	0.190866	0.00564717	1.17867	0.0503625	0.102512	0.974023	24.3297	464.418	149.336	5.77385	19	0.477727	0.627455	0.601794	93	39.3438
G75	7.30929	22.8503	0.197587	2.55049	0.993395	0.364143	0.356055	0.00783514	1.62954	0.0719025	0.139645	0.958598	24.4505	464.247	174.212	6.37938	20.0714	0.792017	0.749736	0.705789	116	41.8864
G76-T1BL.1RS	7.17286	24.1184	0.246322	3.1715	1.02298	0.450493	0.487319	0.0109524	1.8346	0.0778841	0.148573	0.940302	26.3736	574.374	269.423	9.62887	25.5714	1.14286	1.08222	0.951626	146	54.3528
G77-T1BL.1RS	7.11357	25.2257	0.200306	2.58514	1.07479	0.342004	0.489407	0.00660267	1.54759	0.0691323	0.136527	0.930114	23.7582	466.462	252.667	10.6667	25.2857	2.01863	1.21466	0.989927	129	47.2335
G78-T1BL.1RS	7.59429	24.2963	0.351863	4.51636	1.08162	0.612677	0.545406	0.0156102	2.09691	0.0804655	0.147812	0.993015	35.4945	898.725	226.548	6.7867	28.5714	0.45045	0.626229	0.688259	144	68.8315
G79-T1BL.1RS	7.35643	23.048	0.371693	4.76904	0.97714	0.678741	0.445012	0.0138705	2.05235	0.0862791	0.162543	0.964356	31.1099	699.72	223.028	7.24343	26.7143	0.670455	0.806206	0.762764	166	59.4812
G8-T1BL.1RS	6.505	26.2587	0.249707	3.21463	1.00806	0.458916	0.6197	0.00686736	1.43338	0.0684947	0.141222	0.85075	7.46154	48.8407	89.7879	10.6667	20.6429	11.0952	3.8748	1.05517	161	19.4368
G80-T1BL.1RS	6.955	21.5373	0.223476	2.88038	0.884731	0.346633	0.29642	0.00829883	1.50555	0.0657152	0.133472	0.915647	19.2637	299.412	207.198	9.90875	26.5	2.24424	1.61154	1.02545	149	37.2481
G81-T1BL.1RS	7.43143	23.9542	0.345656	4.43726	1.03796	0.626863	0.623067	0.011256	1.88943	0.0880704	0.177071	0.972973	38.3516	1073.76	319.32	9.37908	33.7143	0.814672	0.812925	0.877325	155	83.3096
G88-T1BL.1RS	7.55786	25.5654	0.29863	3.83804	1.15412	0.432363	0.440589	0.0114329	2.0438	0.0912649	0.16171	0.986469	26.3736	562.286	173.451	5.98644	20	0.5	0.595569	0.625815	134	47.9421
G9	7.02214	25.2513	0.207897	2.68186	1.05894	0.366166	0.479232	0.00678194	1.46044	0.0653397	0.127304	0.918889	18.6044	256.841	145.623	7.46417	23.2857	1.47112	1.22922	0.811407	137	31.2477
G90-T1BL.1RS	7.76	19.0868	0.194886	2.51608	0.88055	0.289801	0.121346	0.00814754	1.44423	0.0494347	0.101608	1.01907	25.2088	512.154	107.387	3.87097	19.2857	0.25974	0.392078	0.406593	78	38.6338
G92	6.97214	16.4366	0.593913	7.6007	0.638621	0.44842	0.273672	0.0266173	2.29356	0.0910701	0.167084	0.922975	32.4725	817.17	361.861	11.5718	34	2.23377	1.26782	1.10612	197	74.4088
Informer	8.08071	23.5492	0.343076	4.4044	1.12449	0.553559	0.294286	0.0142636	1.8901	0.0802931	0.260056	1.05242	30.7143	858.687	157.066	4.36784	25.3571	0.377679	0.427887	0.432161	92	60.1498
Joker-T1BL.1RS	7.64286	21.6512	0.204272	2.63568	0.982393	0.375012	0.456847	0.00718867	1.55318	0.0686621	0.135976	1.0008	28.1319	569.912	144.462	5.21448	22.3571	0.372789	0.528964	0.548532	95	44.78
Jubilo	8.10571	19.3378	0.208516	2.68975	0.928083	0.359006	0.589088	0.00684628	1.48203	0.071339	0.140815	1.06176	22.0549	348.533	61.1697	2.90068	24.7857	0.444655	0.397404	0.297752	52	26.9729
Kamerad-T1BL.1RS	7.39857	20.5112	0.0786078	1.03439	0.923001	0.118833	0.191855	0.00318897	0.954995	0.0408628	0.0772516	0.972013	18.1319	254.681	93.83	5.11741	15.0714	0.605442	0.530569	0.513859	77	24.5194
LG Initial	8.105	24.4683	0.301609	3.87599	1.19153	0.374675	0.202832	0.015548	2.13626	0.0779895	0.143332	1.05473	31.9011	840.643	153.457	4.35507	28.0714	0.428571	0.454443	0.447959	81	58.7301
Nordkap	7.87286	19.4174	0.19464	2.51294	0.907836	0.317534	0.412336	0.00757341	1.54852	0.0657432	0.124269	1.03268	27.7363	569.538	119.419	4.48387	23.7143	0.329592	0.441916	0.447359	61	41.6826
Ponticus	7.96071	21.2255	0.447623	5.73659	0.959236	0.811402	0.169293	0.0162736	1.90266	0.0781248	0.151967	1.04238	35.5275	1009.48	199.918	5.61262	29.0714	0.31677	0.524114	0.541224	116	71.4766
RGT Reform	7.80929	21.8294	0.115519	1.50473	1.03087	0.21031	0.313041	0.00443842	1.26741	0.055325	0.160212	1.02294	20.978	365.874	78.2479	3.09048	15.5714	0.246652	0.340403	0.345114	43	27.7604
SU Anapolis-T1BL.1RS	7.64357	22.3037	0.293457	3.77212	0.997739	0.53885	0.458539	0.0167009	1.89561	0.0750541	0.136617	1.00064	30.4835	700.901	175.708	5.63636	22.7857	0.365915	0.542667	0.587836	120	54.425
SU Selke-T1BL.1RS	7.69929	21.8626	0.18067	2.33492	1.00489	0.333443	0.34208	0.00491861	1.29646	0.058013	0.122719	1.00781	27.9121	558.835	132.778	4.89817	23.7857	0.341837	0.498313	0.510143	77	42.7554
Ranks(R)of mean grain yield , parametric and non parameteric stability statstics of 101 winter wheat genotypes from 14 environments
GEN	GYD_R	CV_R	Shukla_R	Ecoval_R	bij_R	Sij_R	ASV_R	EV_R	SIPC_R	ZA_R	WAASB_R	HMRPGV_R	S1_R	S2_R	S3_R	S6_R	N1_R	N2_R	N3_R	N4_R	KR_R
Apostel	65	4	98	98		97	100	86	94	101	100	59	99	99	94	81	99	56	72	73	95
Argument	6	57	63	63		68	24	66	71	64	75	7	36	36	15	10	54	68	22	12	22
Asory-T1AL.1RS	11	9	9	9		12	11	14	17	16	70	8	12	11	3	4	24	28	4	4	1
Boss-T1BL.1RS	39	74	53	53		49	10	41	25	27	18	41	81	78	57	55	77	49	52	53	40
Campesino-T1AL.1RS	35	22	87	87		90	95	79	92	90	87	33	93	93	81	65	86	73	63	60	69
Debian-T1BL.1RS	4	38	56	56		64	82	40	54	65	76	3	34	35	13	7	52	17	11	6	16
G1	62	92	58	58		56	42	61	67	71	71	65	63	62	61	57	19	48	59	62	63
G2-T1BL.1RS	44	69	81	81		85	91	72	60	77	63	45	87	83	54	44	74	50	45	48	72
G204	67	54	82	82		88	93	58	81	93	91	67	80	79	87	72	61	67	71	76	88
G205-T1BL.1RS	25	36	66	66		75	50	65	62	61	72	26	61	58	32	29	72	30	29	29	39
G206	46	6	94	94		92	99	88	82	89	97	43	97	94	83	60	82	39	58	61	84
G207-T1BL.1RS	81	17	54	54		39	88	22	20	38	54	79	28	27	66	76	16	83	77	75	81
G209-T1BL.1RS	34	51	21	21		27	40	15	11	13	16	34	54	52	31	28	29	14	25	31	13
G210-T1BL.1RS	16	24	12	12		17	47	12	6	8	17	15	18	17	7	6	16	27	6	7	4
G211-T1BL.1RS	23	87	89	89		86	17	98	90	78	83	24	98	98	77	59	97	19	55	47	55
G212	19.5	12	101	101		100	101	97	91	99	94	16	92	89	55	42	93	53	42	41	63
G213	41	5	61	61		58	85	57	58	70	74	37	45	43	29	24	23	15	20	30	47
G214-T1AL.1RS/T1BL.1RS	31	50	90	90		94	1	100	101	73	57	31	79	77	40	37	71	63	39	40	67
G215	29	18	15	15		18	23	54	41	18	12	28	41	38	19	23	46	8	23	19	10
G216-T1AL.1RS	3	76	74	74		60	18	84	88	67	38	4	55	68	26	15	84	23	17	15	29
G217	12	99	92	92		70	80	87	97	94	96	17	91	95	62	33	89	36	30	33	49
G218-T1AL.1RS	61	101	97	97		96	97	92	96	98	98	64	83	84	88	69	56	66	70	72	93
G219-T1AL.1RS/T1BL.1RS	24	13	48	48		47	56	38	42	53	60	21	62	63	28	20	37	11	15	22	23
G220-T1AL.1RS	86	77	52	52		61	60	64	56	45	23	88	44	54	97	97	69	91	90	93	83
G221-T1AL.1RS	49	83	14	14		10	25	32	24	15	11	55	32	31	23	22	6	3	21	28	19
G222	22	14	71	71		74	65	81	95	91	80	19	85	82	38	36	92	40	31	34	42
G223-T1AL.1RS	32	16	25	25		25	26	37	51	36	32	30	42	39	20	21	48	24	26	21	15
G224-T1AL.1RS	84	53	49	49		59	27	19	13	22	26	83	37	33	64	79	76	77	83	79	78
G225-T1AL.1RS	1	28	22	22		26	41	18	26	32	31	1	2	2	1	1	45	58	1	1	3
G226	13	27	33	33		42	54	51	61	54	45	12	24	28	12	14	33	7	8	8	11
G227-T1AL.1RS	26	65	99	99		101	71	99	100	100	99	29	101	101	89	64	95	38	54	56	72
G228-T1AL.1RS	95	19	68	68		55	81	68	78	83	67	93	25	34	98	95	59	94	96	99	95
G229	79	73	10	10		14	45	21	19	21	20	81	20	21	52	74	12	84	76	74	38
G230-T1AL.1RS	85	31	26	26		21	31	9	16	28	28	85	29	24	69	80	49	81	85	81	54
G252	94	61	2	2		4	14	1	1	1	1	95	5	4	63	89	3	95	91	90	45
G253-T1BL.1RS	18	63	18	18		15	32	20	43	34	33	20	27	22	9	9	25	12	10	10	7
G254	74	29	50	50		44	94	16	14	46	52	71	49	55	80	78	27	76	74	77	71
G255-T1BL.1RS	90	44	75	75		76	77	75	93	97	93	89	66	71	99	93	81	87	89	96	98
G256-T1BL.1RS	45	48	11	11		16	37	28	10	6	7	44	30	26	17	18	11	5	19	20	14
G257	5	37	91	91		95	89	77	69	82	86	5	88	91	48	31	98	42	35	32	45
G258-T1BL.1RS	48	21	27	27		24	55	47	31	31	29	47	69	67	44	48	66	46	43	46	27
G259-T1BL.1RS	28	3	8	8		6	13	23	22	9	8	25	21	20	11	13	21	9	14	14	7
G26	99	89	85	85		91	28	83	30	17	30	99	16	14	79	98	77	99	98	97	100
G260-T1BL.1RS	100	70	13	13		20	15	33	28	25	19	100	3	3	39	96	44	100	100	94	56
G261-T1BL.1RS	92	60	42	42		46	29	34	47	42	40	92	14	16	73	83	31	92	92	87	79
G262	55	25	24	24		22	8	48	50	26	13	53	58	51	45	52	36	45	57	55	34
G263-T1BL.1RS	53	35	28	28		34	21	50	34	19	10	50	59	53	41	46	34	41	49	52	35
G264	63	20	62	62		62	69	70	63	62	64	61	86	81	82	68	64	64	67	69	72
G265	57.5	42	20	20		28	59	11	23	37	42	57	51	45	50	53	20	54	53	59	29
G266-T1BL.1RS	42	82	80	80		79	92	56	79	95	92	46	76	70	46	41	85	43	51	43	69
G267-T1BL.1RS	40	49	64	64		73	90	52	59	74	82	40	72	75	43	34	51	31	36	39	48
G268-T1BL.1RS	75	72	40	40		45	38	49	53	39	41	76	55	46	70	71	61	70	73	71	58
G269	33	55	72	72		81	57	94	77	57	47	35	89	86	59	56	79	26	40	44	49
G27-T1BL.1RS	68	94	76	76		71	53	63	64	79	84	69	73	69	74	66	67	61	68	66	85
G270-T1BL.1RS	38	78	78	78		77	98	62	55	72	66	42	90	88	65	50	87	44	41	49	58
G271	2	30	29	29		32	66	7	5	11	24	2	10	10	2	2	52	21	3	2	5
G272-T1BL.1RS	72	81	79	79		84	96	78	84	86	88	75	84	80	91	85	80	75	80	83	90
G273-T1BL.1RS	87	58	77	77		83	58	85	76	63	55	87	68	66	96	90	91	85	87	92	97
G274	59	40	5	5		8	44	5	8	14	9	58	22	19	24	40	12	33	32	37	20
G275-T1BL.1RS	82	66	39	39		52	2	76	39	7	5	84	42	56	92	88	25	86	84	89	67
G276-T1BL.1RS	30	56	4	4		2	4	4	7	5	6	32	13	13	6	11	9	4	7	9	6
G277-T1BL.1RS	14	15	6	6		7	6	13	3	2	2	11	11	9	4	3	5	5	2	3	1
G278	56	23	17	17		19	35	43	40	33	27	56	67	61	51	61	55	59	56	58	25
G279	54	2	19	19		5	49	8	12	24	25	49	47	41	35	47	31	51	46	50	25
G280-T1BL.1RS	17	93	67	67		36	84	60	86	92	89	22	50	57	25	19	61	37	18	16	37
G281-T1BL.1RS	15	41	46	46		57	70	29	49	58	62	14	38	40	18	12	22	35	9	13	17
G282-T1BL.1RS	77	91	41	41		37	33	71	68	48	34	77	46	59	84	82	42	82	78	78	62
G3	96	64	59	59		65	5	67	57	52	43	96	4	7	53	84	27	98	97	85	91
G31	10	98	95	95		78	73	96	98	96	95	13	94	96	68	43	94	20	38	35	49
G37-T1BL.1RS	69	32	3	3		3	3	3	4	3	3	68	8	5	8	16	4	10	27	18	23
G38	83	33	31	31		29	7	55	48	30	37	82	60	60	90	86	46	79	82	86	57
G4-T1BL.1RS	73	59	37	37		51	52	53	66	60	44	74	57	47	67	73	43	72	69	68	53
G43-T1BL.1RS	60	90	47	47		35	75	35	37	40	22	62	74	73	72	67	69	69	66	65	52
G44-T1BL.1RS	50	86	16	16		9	51	24	15	20	21	54	19	25	22	30	7	18	34	25	21
G49	37	79	93	93		98	12	95	80	80	69	39	64	65	49	45	67	62	60	51	76
G5	21	84	55	55		30	63	46	33	51	53	23	65	64	30	32	96	25	33	24	28
G53	88	11	32	32		13	48	26	35	35	50	86	23	23	75	87	37	88	86	84	63
G54-T1BL.1RS	66	45	65	65		72	79	59	70	81	77	63	77	76	71	62	56	57	62	64	76
G74	70	68	23	23		31	19	17	9	12	15	70	31	30	37	54	8	60	65	57	42
G75	80	62	36	36		48	46	42	52	56	56	80	33	29	58	63	15	78	75	70	60
G76-T1BL.1RS	89	80	57	57		67	74	69	65	66	68	90	39	50	95	92	64	89	88	91	87
G77-T1BL.1RS	91	95	38	38		40	76	25	44	50	49	91	26	32	93	99	56	93	93	95	75
G78-T1BL.1RS	57.5	85	86	86		87	78	90	87	76	65	60	95	92	86	70	88	55	64	67	85
G79-T1BL.1RS	78	67	88	88		93	64	80	85	84	81	78	75	72	85	75	75	74	79	80	99
G8-T1BL.1RS	101	100	60	60		69	86	31	27	47	59	101	1	1	14	99	18	101	101	100	94
G80-T1BL.1RS	98	39	51	51		41	36	45	38	43	46	98	9	12	78	94	73	97	99	98	88
G81-T1BL.1RS	71	75	84	84		89	87	73	72	85	90	72	100	100	100	91	100	80	81	88	91
G88-T1BL.1RS	64	97	70	70		63	62	74	83	88	79	66	39	44	56	58	14	65	61	63	79
G9	93	96	44	44		50	72	27	32	41	39	97	7	8	36	77	39	90	94	82	82
G90-T1BL.1RS	43	7	35	35		23	9	44	29	10	14	38	35	37	21	17	10	2	12	17	33
G92	97	1	100	100		66	30	101	99	87	85	94	82	85	101	101	101	96	95	101	101
Informer	9	71	83	83		82	34	82	73	75	101	10	71	90	47	26	59	34	16	23	40
Joker-T1BL.1RS	52	43	43	43		54	67	36	46	49	48	51	53	49	34	39	29	32	47	45	44
Jubilo	7	8	45	45		43	83	30	36	55	58	6	17	15	5	5	49	52	13	5	12
Kamerad-T1BL.1RS	76	26	1	1		1	20	2	2	4	4	73	6	6	16	38	1	71	48	38	29
LG Initial	8	88	73	73		53	22	89	89	68	61	9	78	87	42	25	83	47	28	27	35
Nordkap	27	10	34	34		33	61	39	45	44	36	27	48	48	27	27	40	16	24	26	17
Ponticus	19.5	34	96	96		99	16	91	75	69	73	18	96	97	76	49	90	13	44	42	60
RGT Reform	36	46	7	7		11	39	6	18	23	78	36	15	18	10	8	2	1	5	11	9
SU Anapolis-T1BL.1RS	51	52	69	69		80	68	93	74	59	51	52	70	74	60	51	35	29	50	54	63
SU Selke-T1BL.1RS	47	47	30	30		38	43	10	21	29	35	48	51	42	33	35	41	22	37	36	29

## Sheet: Suppl Table S5
Introgression of Rye Chromosome Arm 1RS Enhances Climate Resilience in German Winter Wheat
Yeneneh Bekele-Reba, Lorenz Bülow, Anne Zaar, Michael Koch, Adalbert Bund, Carsten Reinbrecht, Jost Dörnte, Hubert Kempf, Josef Holzapfel, Marco Stucke, Jörg Plieske, Lorenz Hartl, Volker Mohler, Stefan Streng, Benjamin Stich, and Bernd Hackauf
Suppl Table S5 Best linear unbiased prediction (BLUP) of 101 winter wheat genotypes from 14 environments											Suppl S5 WAASBY: estimated values of the weighted average of stability (WAASB) and mean grain yield (GYD)
Rank	Code	Predicted	min	max							Code	wRes	wWAASB	WAASBY	OrWAASBY		Wres= weight for GYD
1	G225-T1AL.1RS	8.49179	8.10104	8.88254							Apostel	65	35	40.3813	92		wWAASB= weight for WAASB
2	G271	8.30762	7.91687	8.69837							Argument	65	35	70.1377	15		WAASBY=estimated values of weighted average of the WAASB and mean GYD
3	G216-T1AL.1RS	8.18576	7.795	8.5765							Asory-T1AL.1RS	65	35	68.9024	17
4	Debian-T1BL.1RS	8.18144	7.79069	8.57219							G1	65	35	53.3746	63
5	G257	8.13208	7.74133	8.52282							G2-T1BL.1RS	65	35	59.821	49
6	Informer	8.1138	7.72305	8.50455							G204	65	35	46.977	82
7	Argument	8.10894	7.71819	8.49969							G205-T1BL.1RS	65	35	63.6599	34
8	Jubilo	8.1077	7.71695	8.49845							G206	65	35	50.9551	73
9	LG Initial	8.10709	7.71634	8.49784							G207-T1BL.1RS	65	35	47.3795	80
10	G31	8.07624	7.68549	8.46699							G209-T1BL.1RS	65	35	70.3003	14
11	Asory-T1AL.1RS	8.06095	7.6702	8.4517							G210-T1BL.1RS	65	35	75.2609	5
12	G217	8.04014	7.64939	8.43089							G211-T1BL.1RS	65	35	62.717	38
13	G226	8.03952	7.64877	8.43027							G212	65	35	58.3812	53
14	G277-T1BL.1RS	8.03736	7.64661	8.42812							G213	65	35	59.639	50
15	G281-T1BL.1RS	8.02348	7.63273	8.41423							G214-T1AL.1RS/T1BL.1RS	65	35	64.5683	31
16	G210-T1BL.1RS	8.01361	7.62286	8.40436							G215	65	35	71.8239	11
17	G280-T1BL.1RS	7.99788	7.60713	8.38863							G216-T1AL.1RS	65	35	77.9717	4
18	G253-T1BL.1RS	7.99202	7.60127	8.38276							G217	65	35	60.3511	48
19	Ponticus	7.98307	7.59232	8.37382							G218-T1AL.1RS	65	35	45.8128	83
20	G212	7.98307	7.59232	8.37382							G219-T1AL.1RS/T1BL.1RS	65	35	66.3241	25
21	G5	7.96888	7.57813	8.35963							G220-T1AL.1RS	65	35	49.056	77
22	G222	7.96487	7.57412	8.35562							G221-T1AL.1RS	65	35	65.5978	27
23	G211-T1BL.1RS	7.95839	7.56764	8.34914							G222	65	35	63.2578	36
24	G219-T1AL.1RS/T1BL.1RS	7.955	7.56424	8.34575							G223-T1AL.1RS	65	35	67.4704	24
25	G205-T1BL.1RS	7.92106	7.53031	8.31181							G224-T1AL.1RS	65	35	50.6226	74
26	G227-T1AL.1RS	7.91674	7.52599	8.30749							G225-T1AL.1RS	65	35	90.0248	1
27	Nordkap	7.90502	7.51427	8.29577							G226	65	35	71.194	13
28	G259-T1BL.1RS	7.90378	7.51303	8.29453							G227-T1AL.1RS	65	35	51.8211	68
29	G215	7.89576	7.50501	8.28651							G228-T1AL.1RS	65	35	36.2653	98
30	G276-T1BL.1RS	7.89391	7.50316	8.28466							G229	65	35	53.165	64
31	G214-T1AL.1RS/T1BL.1RS	7.8933	7.50254	8.28404							G230-T1AL.1RS	65	35	48.7734	79
32	G223-T1AL.1RS	7.88126	7.49051	8.27201							G252	65	35	51.3237	69
33	G269	7.87664	7.48589	8.26739							G253-T1BL.1RS	65	35	71.4865	12
34	G209-T1BL.1RS	7.87324	7.48249	8.26399							G254	65	35	51.0436	71
35	RGT Reform	7.86671	7.47596	8.25746							G255-T1BL.1RS	65	35	34.644	99
36	Campesino-T1AL.1RS	7.86275	7.472	8.2535							G256-T1BL.1RS	65	35	69.9293	16
37	G49	7.84579	7.45503	8.23653							G257	65	35	68.4447	19
38	G270-T1BL.1RS	7.84424	7.45349	8.23499							G258-T1BL.1RS	65	35	63.0185	37
39	Boss-T1BL.1RS	7.83931	7.44856	8.23006							G259-T1BL.1RS	65	35	73.707	7
40	G267-T1BL.1RS	7.82789	7.43714	8.21864							G26	65	35	39.3699	95
41	G213	7.82111	7.43035	8.21185							G260-T1BL.1RS	65	35	39.66	94
42	G266-T1BL.1RS	7.81	7.41925	8.20075							G261-T1BL.1RS	65	35	41.7938	89
43	G90-T1BL.1RS	7.80969	7.41894	8.20044							G262	65	35	64.108	33
44	G2-T1BL.1RS	7.80167	7.41092	8.19242							G263-T1BL.1RS	65	35	64.9545	29
45	G256-T1BL.1RS	7.79951	7.40876	8.19026							G264	65	35	53.7732	62
46	G206	7.79612	7.40537	8.18687							G265	65	35	58.3051	55
47	SU Selke-T1BL.1RS	7.7557	7.36495	8.14645							G266-T1BL.1RS	65	35	54.303	61
48	G258-T1BL.1RS	7.75015	7.3594	8.1409							G267-T1BL.1RS	65	35	58.0109	57
49	G221-T1AL.1RS	7.72485	7.3341	8.1156							G268-T1BL.1RS	65	35	52.4946	66
50	G44-T1BL.1RS	7.71961	7.32886	8.11036							G269	65	35	65.0408	28
51	SU Anapolis-T1BL.1RS	7.70788	7.31714	8.09863							G27-T1BL.1RS	65	35	49.1419	76
52	Joker-T1BL.1RS	7.70665	7.3159	8.0974							G270-T1BL.1RS	65	35	61.367	43
53	G263-T1BL.1RS	7.7011	7.31035	8.09185							G271	65	35	84.9119	2
54	G279	7.69832	7.30757	8.08907							G272-T1BL.1RS	65	35	45.4276	84
55	G262	7.68752	7.29677	8.07827							G273-T1BL.1RS	65	35	44.2554	87
56	G278	7.67056	7.27981	8.06131							G274	65	35	64.5422	32
57	G265	7.66655	7.27579	8.05729							G275-T1BL.1RS	65	35	56.4803	59
58	G78-T1BL.1RS	7.66655	7.27579	8.05729							G276-T1BL.1RS	65	35	74.6069	6
59	G274	7.66315	7.2724	8.0539							G277-T1BL.1RS	65	35	83.1334	3
60	G43-T1BL.1RS	7.66038	7.26962	8.05113							G278	65	35	60.9973	47
61	G218-T1AL.1RS	7.65729	7.26654	8.04804							G279	65	35	62.2364	41
62	G1	7.63816	7.24741	8.02891							G280-T1BL.1RS	65	35	62.5698	40
63	G264	7.63724	7.24649	8.02799							G281-T1BL.1RS	65	35	68.2712	21
64	G88-T1BL.1RS	7.63354	7.24279	8.02429							G282-T1BL.1RS	65	35	52.7915	65
65	Apostel	7.62829	7.23754	8.01904							Debian-T1BL.1RS	65	35	72.6569	8
66	G54-T1BL.1RS	7.61996	7.22921	8.01071							Boss-T1BL.1RS	65	35	68.601	18
67	G204	7.60546	7.21471	7.99621							Joker-T1BL.1RS	65	35	58.4477	52
68	G27-T1BL.1RS	7.59096	7.20021	7.98171							SU Selke-T1BL.1RS	65	35	62.6322	39
69	G37-T1BL.1RS	7.58664	7.19589	7.97739							Campesino-T1AL.1RS	65	35	58.2689	56
70	G74	7.52957	7.13882	7.92032							Kamerad-T1BL.1RS	65	35	61.2694	44
71	G81-T1BL.1RS	7.52556	7.13481	7.91631							SU Anapolis-T1BL.1RS	65	35	58.3777	54
72	G272-T1BL.1RS	7.51939	7.12864	7.91014							G3	65	35	38.8819	96
73	G4-T1BL.1RS	7.51106	7.12031	7.90181							G31	65	35	61.7448	42
74	G254	7.51044	7.11969	7.90119							G37-T1BL.1RS	65	35	64.8609	30
75	G268-T1BL.1RS	7.50551	7.11476	7.89626							G38	65	35	48.8071	78
76	Kamerad-T1BL.1RS	7.49625	7.1055	7.887							G4-T1BL.1RS	65	35	52.014	67
77	G282-T1BL.1RS	7.48046	7.08971	7.87121							G43-T1BL.1RS	65	35	61.0496	46
78	G79-T1BL.1RS	7.46108	7.07033	7.85183							G44-T1BL.1RS	65	35	63.4557	35
79	G229	7.42931	7.03856	7.82006							G49	65	35	61.2572	45
80	G75	7.41974	7.02899	7.81049							G5	65	35	67.877	22
81	G207-T1BL.1RS	7.41265	7.0219	7.8034							G53	65	35	44.0256	88
82	G275-T1BL.1RS	7.39167	7.00092	7.78242							G54-T1BL.1RS	65	35	50.9841	72
83	G38	7.38735	6.9966	7.7781							G74	65	35	57.9542	58
84	G224-T1AL.1RS	7.38704	6.99629	7.77779							G75	65	35	47.2459	81
85	G230-T1AL.1RS	7.3565	6.96575	7.74725							G76-T1BL.1RS	65	35	41.3111	91
86	G220-T1AL.1RS	7.33552	6.94477	7.72627							G77-T1BL.1RS	65	35	41.5601	90
87	G273-T1BL.1RS	7.32966	6.93891	7.72041							G78-T1BL.1RS	65	35	54.8469	60
88	G53	7.31701	6.92626	7.70776							G79-T1BL.1RS	65	35	44.65	85
89	G76-T1BL.1RS	7.3019	6.91115	7.69264							G8-T1BL.1RS	65	35	21.3546	101
90	G255-T1BL.1RS	7.30004	6.90929	7.69079							G80-T1BL.1RS	65	35	37.0872	97
91	G77-T1BL.1RS	7.24976	6.85901	7.64051							G81-T1BL.1RS	65	35	44.4085	86
92	G261-T1BL.1RS	7.2115	6.82075	7.60225							G88-T1BL.1RS	65	35	51.1366	70
93	G9	7.17047	6.77972	7.56122							G9	65	35	40.3042	93
94	G252	7.16708	6.77633	7.55783							G90-T1BL.1RS	65	35	68.4097	20
95	G228-T1AL.1RS	7.16399	6.77325	7.55474							G92	65	35	31.546	100
96	G3	7.15289	6.76214	7.54364							Informer	65	35	50.1252	75
97	G92	7.12667	6.73592	7.51741							Jubilo	65	35	72.3147	9
98	G80-T1BL.1RS	7.11309	6.72234	7.50384							LG Initial	65	35	71.8396	10
99	G26	7.11217	6.72142	7.50292							Nordkap	65	35	67.8403	23
100	G260-T1BL.1RS	7.06003	6.66928	7.45078							Ponticus	65	35	65.731	26
101	G8-T1BL.1RS	6.72284	6.33209	7.11358							RGT Reform	65	35	59.4905	51

## Sheet: Suppl Table S6
Introgression of Rye Chromosome Arm 1RS Enhances Climate Resilience in German Winter Wheat
Yeneneh Bekele-Reba, Lorenz Bülow, Anne Zaar, Michael Koch, Adalbert Bund, Carsten Reinbrecht, Jost Dörnte, Hubert Kempf, Josef Holzapfel, Marco Stucke, Jörg Plieske, Lorenz Hartl, Volker Mohler, Stefan Streng, Benjamin Stich, and Bernd Hackauf
Suppl Table S6 Hierarchical classification of 101 winter wheat genotypes based on ranks of mean GYD and the average sum of ranks of stability statistics (ASR)
code	GYD	ASR	Cluster	Group mean GYD	# of Genotypes in group
Apostel	7.55107	80.4911	1	7.35	23
G204	7.52464	61.4009	1
G220-T1AL.1RS	7.21214	55.3433	1
G228-T1AL.1RS	7.01357	51.1262	1
G254	7.41464	50.8515	1
G255-T1BL.1RS	7.17107	63.1293	1
G264	7.56143	60.4468	1
G268-T1BL.1RS	7.40893	48.0158	1
G27-T1BL.1RS	7.50786	55.4891	1
G272-T1BL.1RS	7.425	63.3475	1
G273-T1BL.1RS	7.20536	60.0759	1
G275-T1BL.1RS	7.27714	52.9941	1
G282-T1BL.1RS	7.38381	52.5852	1
G38	7.27214	53.499	1
G4-T1BL.1RS	7.41536	47.6132	1
G43-T1BL.1RS	7.58821	54.7299	1
G54-T1BL.1RS	7.54143	56.4731	1
G76-T1BL.1RS	7.17321	54.3528	1
G77-T1BL.1RS	7.11286	47.2335	1
G79-T1BL.1RS	7.3575	59.4812	1
G81-T1BL.1RS	7.43214	83.3096	1
G92	6.97036	74.4088	1
SU Anapolis-T1BL.1RS	7.64321	54.425	1
Argument	8.1075	37.3073	3	8.06	14
Asory-T1AL.1RS	8.04663	21.7137	3
Debian-T1BL.1RS	8.19143	36.1841	3
G210-T1BL.1RS	7.99714	26.34	3
G225-T1AL.1RS	8.55071	11.6538	3
G226	8.02714	32.942	3
G253-T1BL.1RS	7.97214	30.7299	3
G259-T1BL.1RS	7.87	29.3752	3
G271	8.345	22.0487	3
G276-T1BL.1RS	7.85857	23.8261	3
G277-T1BL.1RS	8.02464	21.3671	3
G281-T1BL.1RS	8.00857	39.4271	3
Jubilo	8.10607	26.973	3
RGT Reform	7.81185	27.7604	3
Boss-T1BL.1RS	7.79536	55.6649	2	7.82	43
Campesino-T1AL.1RS	7.8225	66.7838	2
G1	7.5625	50.7838	2
G2-T1BL.1RS	7.75179	59.4576	2
G205-T1BL.1RS	7.89	46.0323	2
G206	7.74536	70.4285	2
G209-T1BL.1RS	7.83464	42.6287	2
G211-T1BL.1RS	7.93321	72.0137	2
G212	7.96179	62.5204	2
G213	7.77429	43.3608	2
G214-T1AL.1RS/T1BL.1RS	7.85786	54.6073	2
G215	7.86071	37.6948	2
G216-T1AL.1RS	8.19643	47.6112	2
G217	8.02786	67.4093	2
G218-T1AL.1RS	7.58464	65.1363	2
G219-T1AL.1RS/T1BL.1RS	7.92929	45.5154	2
G222	7.94071	56.4804	2
G223-T1AL.1RS	7.84393	38.6405	2
G227-T1AL.1RS	7.885	82.9951	2
G257	8.13429	61.2356	2
G258-T1BL.1RS	7.69214	48.9856	2
G262	7.61964	45.09	2
G263-T1BL.1RS	7.63536	45.5198	2
G265	7.59536	44.3728	2
G266-T1BL.1RS	7.76143	53.5636	2
G267-T1BL.1RS	7.78214	53.0591	2
G269	7.83857	60.5518	2
G270-T1BL.1RS	7.80107	62.4174	2
G278	7.6	47.9648	2
G279	7.63214	42.6962	2
G280-T1BL.1RS	7.97893	44.3902	2
G31	8.06964	68.4523	2
G49	7.80286	51.8777	2
G5	7.94536	46.8742	2
G78-T1BL.1RS	7.59536	68.8315	2
G88-T1BL.1RS	7.55714	47.9421	2
G90-T1BL.1RS	7.76107	38.6338	2
Informer	8.08207	60.1498	2
Joker-T1BL.1RS	7.64179	44.78	2
LG Initial	8.10536	58.7301	2
Nordkap	7.87143	41.6826	2
Ponticus	7.96179	71.4766	2
SU Selke-T1BL.1RS	7.69857	42.7554	2
G207-T1BL.1RS	7.30143	42.3722	4	7.24	21
G221-T1AL.1RS	7.66286	35.9457	4
G224-T1AL.1RS	7.27179	43.8487	4
G229	7.32071	36.9015	4
G230-T1AL.1RS	7.23643	40.5922	4
G252	7.01714	29.9605	4
G256-T1BL.1RS	7.74929	33.5822	4
G26	6.95357	41.7694	4
G260-T1BL.1RS	6.89321	26.3927	4
G261-T1BL.1RS	7.06857	38.2074	4
G274	7.59143	32.5157	4
G3	7.00071	33.2786	4
G37-T1BL.1RS	7.50286	23.1973	4
G44-T1BL.1RS	7.65679	34.3492	4
G53	7.19071	41.6259	4
G74	7.43679	39.3438	4
G75	7.30964	41.8864	4
G8-T1BL.1RS	6.50286	19.4368	4
G80-T1BL.1RS	6.95464	37.2481	4
G9	7.02107	31.2477	4
Kamerad-T1BL.1RS	7.39821	24.5194	4

## Sheet: Suppl Table S7
Introgression of Rye Chromosome Arm 1RS Enhances Climate Resilience in German Winter Wheat
Yeneneh Bekele-Reba, Lorenz Bülow, Anne Zaar, Michael Koch, Adalbert Bund, Carsten Reinbrecht, Jost Dörnte, Hubert Kempf, Josef Holzapfel, Marco Stucke, Jörg Plieske, Lorenz Hartl, Volker Mohler, Stefan Streng, Benjamin Stich, and Bernd Hackauf
Suppl Table S7 Mean Selection: Grain yield improvement by selection in cropping season 2021 and 2022 in the whole winter wheat panel. Positive selection differential in both years.
Year	2021	2022
Mean of selection(10% high yielding), Mg ha-1	8.81	7.59
Mean of base population, Mg ha-1	8.17	7.08
Selection differential (ΔSGYD)	0.078	0.072

## Sheet: Suppl Table S8
Introgression of Rye Chromosome Arm 1RS Enhances Climate Resilience in German Winter Wheat
Yeneneh Bekele-Reba, Lorenz Bülow, Anne Zaar, Michael Koch, Adalbert Bund, Carsten Reinbrecht, Jost Dörnte, Hubert Kempf, Josef Holzapfel, Marco Stucke, Jörg Plieske, Lorenz Hartl, Volker Mohler, Stefan Streng, Benjamin Stich, and Bernd Hackauf
Suppl Table S8 Selection differentials (SD%) by genetic groups using different selection indices.
	Translcoation	Index	Year
	grain protein deviation	PDV
			2021	2022
	1TAL.1RS	GYD	3.3	0.4
		GPC	3.6	4.6
	1TBL.1RS	GYD	1.6	0.6
		GPC	5.2	-0.2
	1AL.1AS/1BL.1BS	GYD	-1.1	-0.7
		GPC	5.9	6.2
	yield deviation	YDV
			2021	2022
	1TAL.1RS	GYD	6.3	6.6
		GPC	2.02	-2.01
	1TBL.1RS	GYD	4.9	5.5
		GPC	2.6	-0.17
	1AL.1AS/1BL.1BS	GYD	6.3	4.8
		GPC	-0.17	1.2
	equal weight GPC and GYD	EPY
			2021	2022
	1TAL.1RS	GYD	6.06	3.8
		GPC	2.3	2.09
	1TBL.1RS	GYD	3.6	2.4
		GPC	4.03	3.02
	1AL.1AS/1BL.1BS	GYD	2.3	2.8
		GPC	3.9	3.5
	equal weight PDV & YDV	EWD
			2021	2022
	1TAL.1RS	GYD	6.05	3.8
		GPC	2.4	2.09
	1TBL.1RS	GYD	3.4	2.4
		GPC	4.1	3.02
	1TAL.1RS/1TBL.1RS	GYD	2.3	2.8
		GPC	3.9	3.5

## Sheet: Suppl Table 9
Introgression of Rye Chromosome Arm 1RS Enhances Climate Resilience in German Winter Wheat
Yeneneh Bekele-Reba, Lorenz Bülow, Anne Zaar, Michael Koch, Adalbert Bund, Carsten Reinbrecht, Jost Dörnte, Hubert Kempf, Josef Holzapfel, Marco Stucke, Jörg Plieske, Lorenz Hartl, Volker Mohler, Stefan Streng, Benjamin Stich, and Bernd Hackauf
Suppl Table S9 Likelihood ratio test between two genomic selection models: a polygenic baseline model (mod1) and a model including genotype × environment interaction (mod2).
ANOVA(Model1_polygenic, Model2_interaction)
Likelihood ratio test for mixed models
==============================================================
	Df	AIC	BIC	loLik	Chisq	ChiDf	PrChisq
mod2	9	305.556	314.001	-150.778
mod1	8	312.68	321.125	-154.34	7.12389	1	0.00761	**
==============================================================
Signif. codes: 0 '***' 0.001 '**' 0.01 '*' 0.05 '.' 0.1 ' ' 1
Abbreviation	Meaning
Df	Degrees of freedom of the model.
AIC	Akaike Information Criterion — a relative measure of model fit penalized for the number of parameters (lower AIC indicates a better fit).
BIC	Bayesian Information Criterion — similar to AIC but with stronger penalization for model complexity.
logLik	Log-likelihood of the model — higher (less negative) values indicate better model fit.
Chisq	Chi-square statistic for the likelihood ratio test comparing mod1 and mod2.
ChiDf	Difference in degrees of freedom between the two models.
PrChisq	p-value associated with the Chi-square statistic.
Variance componenet estimates for extended model(model2_interaction)
Componenets	Variance	Proportion of total variance
Polygenic(σ2G)	0.1699	0.829
SNPx1RS(σ2GxT)	0.0117	0.057
Residual(σ2e)	0.0234	0.114
